# Supplementary material for: Role of T Cell-To-Dendritic Cell Chemoattraction in T Cell Priming Initiation in the Lymph Node: An Agent-Based Modeling Study
Source: Front Immunol. 2019 Jun 11;10:1289. doi: 10.3389/fimmu.2019.01289 (PMC6579912; doi:10.3389/fimmu.2019.01289)
Supplement: Source Code — NetLogo 5.0.1 scripts corresponding to the final model version presented in the manuscript. [file Data_Sheet_2.ZIP]

Archive with 2 entries (2 files):
- Unique contacts calculation_chemotaxis role_model I.nlogo
- T cells proliferation model.nlogo
